# Supplementary material for: The Psychological Burden of Vitiligo: Investigating the Depressive Symptoms in Patients with Vitiligo: A Case–Control Study
Source: Medicina (Kaunas). 2025 Sep 3;61(9):1589. doi: 10.3390/medicina61091589 (PMC12471397; doi:10.3390/medicina61091589)
Supplement: Supplementary file 1 [file medicina-61-01589-s001.zip]

Archive with 1 entries (1 files):
- medicina-3819052-supplementary.pdf
